# Supplementary material for: The First 5′-Phosphorylated 1,2,3-Triazolyl Nucleoside Analogues with Uracil and Quinazoline-2,4-Dione Moieties: A Synthesis and Antiviral Evaluation
Source: Molecules. 2022 Sep 21;27(19):6214. doi: 10.3390/molecules27196214 (PMC9573387; doi:10.3390/molecules27196214)
Supplement: Supplementary file 1 [file molecules-27-06214-s001.zip]

Archive with 1 entries (1 files):
- molecules-1901653-supplementary.pdf
